# Supplementary material for: Genotype-Phenotype Correlation in Chinese Patients with Spinal and Bulbar Muscular Atrophy
Source: PLoS One. 2015 Mar 26;10(3):e0122279. doi: 10.1371/journal.pone.0122279 (PMC4374859; doi:10.1371/journal.pone.0122279)
Supplement: S1 Data — Individual data of descriptive statistics were provided in the S1 Data. Sheet1 describes the demographics of 155 spinal and bulbar muscular atrophy (SBMA) patients. Sheet2 describes the serum CK/AST/LDH levels in 87 SBMA patients. Sheet3 describes the blood lipid levels in 31 SBMA patients. Sheet4 describes the serum hormone levels in 34 SBMA patients. Sheet5 describes the nerve conduction study in 87 SBMA patients. The case numbers in each sheet may not be referred to the same participant. (XLS) [file pone.0122279.s001.xls]

## Sheet: Sheet1
Demographics of spinal and bulbar muscular atrophy (SBMA) patients
NO.	CAG repeats	Age at first muscle weakness(AAO)	Age at genetic diagnosis	Mean intervals between AAO to age at genetic diagnosis	Family history
1	50	34	35	1	No
2	43	51	53	2	No
3	47	41	42	1	No
4	46	51	55	4	No
5	49	49	59	10	Yes
6	48	43	58	15	No
7	48	42	44	2	No
8	48	42	53	11	No
9	47	42	46	4	No
10	54	36	47	11	No
11	46	48	50	2	No
12	48	41	42	1	No
13	45	64	66	2	No
14	48	52	60	8	No
15	48	51	54	3	No
16	46	35	40	5	No
17	49	50	52	2	No
18	46	27	28	1	No
19	48	46	48	2	No
20	49	29	30	1	No
21	50	39	47	8	Yes
22	46	40	46	6	No
23	60	27	37	10	Yes
24	43	54	61	7	No
25	49	42	62	20	No
26	53	36	46	10	Yes
27	44	57	68	11	No
28	42	62	64	2	No
29	52	41	57	16	No
30	48	50	52	2	No
31	50	40	43	3	No
32	47	61	66	5	No
33	57	33	37	4	No
34	47	50	60	10	No
35	50	32	38	6	Yes
36	56	30	34	4	No
37	52	36	45	9	Yes
38	50	38	41	3	No
39	46	57	59	2	No
40	47	52	57	5	No
41	43	50	55	5	No
42	55	33	38	5	Yes
43	47	50	51	1	No
44	52	33	36	3	No
45	50	41	47	6	No
46	51	47	51	4	No
47	47	67	68	1	No
48	48	57	64	7	Yes
49	53	27	40	13	No
50	45	42	47	5	No
51	49	35	45	10	Yes
52	44	50	58	8	No
53	51	38	42	4	No
54	46	42	50	8	No
55	51	47	57	10	No
56	48	55	56	1	No
57	43	71	73	2	No
58	54	29	32	3	Yes
59	53	44	54	10	Yes
60	45	62	64	2	No
61	44	71	74	3	No
62	45	52	54	2	No
63	48	46	53	7	No
64	51	43	47	4	No
65	50	31	43	12	No
66	47	43	54	11	No
67	50	34	48	14	No
68	48	31	36	5	Yes
69	52	44	49	5	No
70	45	64	65	1	No
71	48	55	56	1	No
72	43	58	61	3	Yes
73	46	53	55	2	No
74	53	25	45	20	No
75	51	40	47	7	Yes
76	53	32	53	21	No
77	49	36	43	7	No
78	46	45	49	4	No
79	52	31	35	4	No
80	49	37	40	3	Yes
81	50	35	43	8	Yes
82	45	49	60	11	No
83	47	27	32	5	Yes
84	44	59	64	5	No
85	48	44	49	5	No
86	49	60	62	2	Yes
87	49	51	56	5	No
88	48	44	49	5	No
89	48	52	58	6	No
90	48	40	44	4	No
91	49	46	54	8	No
92	48	56	62	6	No
93	42	58	61	3	No
94	56	28	48	20	Yes
95	47	50	52	2	Yes
96	47	45	48	3	No
97	48	43	54	11	No
98	53	33	42	9	Yes
99	52	42	52	10	Unkown
100	48	52	63	11	Unkown
101	46	30	37	7	Unkown
102	46	60	64	4	No
103	48	34	37	3	No
104	48	47	50	3	No
105	54	38	46	8	Yes
106	49	39	42	3	Unkown
107	47	48	52	4	Unkown
108	44	60	71	11	No
109	49	49	54	5	No
110	49	53	58	5	No
111	55	40	48	8	No
112	48	54	64	10	Yes
113	52	39	49	10	No
114	46	41	51	10	No
115	43	53	57	4	No
116	47	48	59	11	Yes
117	49	36	39	3	Unkown
118	49	58	62	4	No
119	45	59	68	9	No
120	47	47	61	14	No
121	46	48	61	13	No
122	54	37	43	6	No
123	49	51	61	10	No
124	46	51	54	3	No
125	49	50	51	1	No
126	52	44	46	2	No
127	49	39	50	11	No
128	48	41	44	3	No
129	46	52	57	5	No
130	52	28	31	3	No
131	43	47	48	1	No
132	45	55	67	12	Yes
133	56	40	55	15	No
134	46	50	54	4	Yes
135	46	42	49	7	Unkown
136	48	59	63	4	Unkown
137	53	38	43	5	Unkown
138	48	36	46	10	Yes
139	46	41	42	1	No
140	50	28	33	5	No
141	45	25	59	34	Yes
142	54	26	32	6	No
143	57	35	42	7	No
144	51	24	25	1	Yes
145	51	26	37	11	Yes
146	46	46	74	28	No
147	47	46	52	6	Yes
148	47	50	52	2	Yes
149	44	51	52	1	No
150	61	51	52	1	No
151	47	46	57	11	Unkown
152	49	41	62	21	Yes
153	48	38	54	16	Yes
154	49	45	54	9	Yes
155	50	36	38	2	No

## Sheet: Sheet2
Serum CK/AST/LDH levels
NO.	Age at first muscle weakness(AAO)	Age at genetic diagnosis	CAG repeats	CK(U/L)	AST(U/L)	LDH(U/L)
1	41	42	47	2654	55	338
2	51	55	46	433
3	43	58	48	514
4	42	46	47	784		277
5	41	42	48	641	44
6	51	54	48	845		232
7	35	40	46	1166	42	327
8	29	30	49	953
9	40	46	46	943	48
10	27	37	60	2030	81
11	54	61	43	1951		339
12	36	46	53	828	34
13	62	64	42	1399	73	222
14	41	57	52	193	142
15	50	52	48	1060		300
16	40	43	50	2470	65
17	61	66	47	645	45	232
18	50	60	47	887		240
19	30	34	56	2941	57	339
20	38	41	50	806
21	57	59	46	1059	36
22	52	57	47	694
23	50	55	43	533	29	215
24	33	38	55	1296		252
25	41	47	50	2148	59	366
26	47	51	51	178		162
27	57	64	48	387		239
28	42	47	45	1250	48	232
29	50	58	44	1079	50
30	38	42	51	1072	51.5
31	47	57	51	895	33	294
32	29	32	54	695	36	199
33	62	64	45	174	79	426
34	52	54	45	2196	51	308
35	43	54	47	706		329
36	31	36	48	481
37	58	61	43	979
38	53	55	46	707		273
39	25	45	53	1312	50	245
40	32	53	53	165		169
41	36	43	49	655
42	45	49	46	757
43	31	35	52	726
44	35	43	50	1707
45	27	32	47	626		226
46	59	64	44	257	41	194
47	44	49	48	2910	37	390
48	51	56	49	542		227
49	44	49	48	315
50	40	44	48	1425		280
51	56	62	48	1149		349
52	28	48	56	1334
53	43	54	48	554		216
54	52	63	48	500
55	34	37	48	1730		427
56	47	50	48	542
57	38	46	54	1188
58	39	42	49	1000
59	48	52	47	1250
60	60	71	44	190
61	53	58	49	305
62	40	48	55	676		245
63	39	49	52	509	29	235
64	53	57	43	1646		329
65	48	59	47	386		251
66	47	61	47	555	33	245
67	50	51	49	2029		380
68	44	46	52	3193.6	61.3
69	41	44	48	414
70	55	67	45	1200
71	40	55	56	480
72	50	54	46	236
73	42	49	46	1828	45	352
74	59	63	48	1312		289
75	38	43	53	2660	60
76	41	42	46	688
77	26	32	54	295	39
78	35	42	57	490
79	24	25	51	857		202
80	26	37	51	2403		313
81	46	52	47	1110
82	51	52	61	1110	34	235
83	46	57	47	275	29	179
84	41	62	49	791
85	38	54	48	509
86	45	54	49	662
87	36	38	50	1708

## Sheet: Sheet3
Blood lipid level
NO.	Age at first muscle weakness(AAO)	Age at genetic diagnosis	CAG repeats	TG(mmol/L)	TC(mmol/L)	LDL(mmol/L)
1	58	64		1.41	4.7	2.68
2	42	53	48	1.87	4.69	3.21
3	29	30	49	1.56	5.74	3.9
4	40	46	46	1.4	4.91	2.77
5	27	37	60	6	6.21	2.89
6	62	64	42	7.7	6.07	3.59
7	41	57	52	3.47	4.26	2.24
8	40	43	50	2.6	5.91	3.38
9	61	66	47	4.63	4.06	1.54
10	50	60	47	1.65	6.98	4.48
11	52	57	47	2.45
12	50	55	43	1.07	3.43	1.66
13	33	38	55	1.5	5.19	3.06
14	41	47	50	3.3	3.84	1.9
15	50	58	44	3.54	4.79	2.46
16	47	57	51	1.81	6.23	3.81
17	71	73	43	2.54	5.28
18	32	53	53	1.06	4.08	2.03
19	31	35	52	2.8	5.91	3.32
20	51	56	49	5.13	4.24	1.68
21	40	44	48	1.51	5.4	3.43
22	43	54	48	4.3	4.46	1.69
23	53	58	49	3.28	4.15	2.27
24	40	48	55	0.65	4.89	3.5
25	39	49	52	2.39		3.08
26	40	55	56	1.81	5.84	3.43
27	59	63	48	2.49	5.15	2.97
28	26	32	54	2.45	4.77
29	46	57	47	1.45	5.14	2.76

## Sheet: Sheet4
Serum hormone level
NO.	Age at first muscle weakness(AAO)	Age at genetic diagnosis	CAG repeats	Estradiol (μmol/L)	Testosterone(nmol/L)
1	49	59	49	110.5	15.15
2	42	53	48	179.4	19.65
3	40	46	46	178.1	21.65
4	36	46	53	196.9	13.51
5	41	57	52	82.6	9.11
6	61	66	47	162.8	19.59
7	50	60	47	163.2	30.24
8	57	59	46	156.7	15.71
9	52	57	47	184	25.34
10	50	55	43	128.3	30.25
11	33	38	55	173.1	15.73
12	41	47	50	175.2
13	44	54	53	71.6	11.65
14	55	56	48	89.5	24.9
15	53	55	46	124.7	11.21
16	31	35	52	220.4	24.58
17	44	49	48	170.2
18	51	56	49	126.3	15.23
19	40	44	48	87.1	14.98
20	43	54	48	146.4	31.01
21	53	58	49	62.6	8.39
22	40	48	55	69.8	16.62
23	36	39	49	71.7	19.99
24	51	54	46	190.4	40.62
25	47	48	43	114.6	9.68
26	50	54	46	133.2	27.36
27	42	49	46	61.2	9.08
28	59	63	48	161	22.87
29	38	43	53	169.8	14.97
30	51	52	61	123.4	18.89
31	46	57	47	40	35
32	41	62	49	257
33	38	54	48	231.3
34	45	54	49	301.1

## Sheet: Sheet5
Nerve conduction study
NO.	Age at first muscle weakness(AAO)	Age at genetic diagnosis	Disease duration	CAG repeats	Median CMAP(mV)	Peroneal CMAP(mV)	Median SNAP(μV)	Ulnar SNAP(μV)	Sural SNAP(μV)	Median nerve conduction velocity(m/s)(Motor)	Peroneal nerve conduction velocity(m/s)（Motor)	Median nerve conduction velocity(m/s)(Sensory)	Ulnar nerve conduction velocity(m/s) (Sensory)	Sural nerve conduction velocity(m/s) (Sensory)
1	34	35	1	50	7.9	6	5.8	2.1	13	65.1	54.3	69.5	68.2	59.2
2	51	53	2	43	5.6	4.8	5.3	3	5.3	57.5	42.5	57.1	57.9	54.8
3	41	42	1	47	8.3	4.8	11	3.7	8.6	60.5	46.1	68	53.3	44.8
4	51	55	4	46	3.3	5.7	3.5	2.3	4.1	54.7	45	65.9	62.5	58.6
5	49	59	10	49	3.6	2.5	1.5	0.9	3.4	56.2	41.4	50.3	46.4	35
6	43	58	15	48	6.5	4.4	2.4	0.8	1.3	51.9	46.9	58	54.2	43.3
7	42	44	2	48	4.4		15	7.4	2.4	54.8		55.2	67.3	50
8	42	53	11	48	6.6	2	2.1	1.8	1.4	54.4	47.5	64.6	67.5	45.5
9	42	46	4	47	5.3	1.6	8.1	2	3.5	53.1	43.5	58.1	44.6	40.3
10	36	47	11	54	2.5	0.3	12	6.4	3.9	56.7	31.9	64.3	69.8	48.1
11	48	50	2	46	4.2	3.5	2.8	1.2	3.4	59.5	44.6	70.5	62.5	67.3
12	41	42	1	48	7.5	5.6	2		1.6	62	48	60.8		48
13	64	66	2	45	6.8	3.5	1.6	0.8	3.6	57	46.7	42.4	52.5	45.4
14	51	54	3	49	8	4.7	1.9		1.9	65.7	47.8	64.2		51.9
15	35	40	5	46	5.2	0.6	23	6.1	1.9	55.9	44.6	68.6	65.5	50.8
16	27	28	1	46	10.3	8.4	8.2	4.7	11	62.6	52.1	57.6	51	59
17	46	48	2	48	5.2	2.1	6	3.3	3.7	55	43.5	54	55.6	41.7
18	29	30	1	49	7.2		17	7	18	62.4		64	63.8	47.9
19	40	47	7	47	4.7	1.5	8.4	6	4.5	56.4	42.5	55.6	59.1	42.6
20	27	37	10	60	7.2	4.4	9.1	1.9	5.1	58.4	47.4	70.7	66	51.4
21	54	61	7	42	6.7		2.8	1.1	2.9	64.1		50	46.3	43.8
22	42	62	20	49	4	0.5	5.4	6.6	3	49.8	29.3	53.3	42.3	35.3
23	36	46	10	53	5.4	0.6	6.2	1.9	5.3	63.5	42.7	60.9	56.8	51.7
24	57	68	11	44	4.5	2	3.6	2.2	11	55.2	50	48.3	51.5	49.4
25	62	64	2	42	7.8	2.9	4.6	2.1	3.8	53.4	0	60.9	67.6	41.3
26	41	57	16	52	5.7	3.3	17	6.8	9.1	53.6	45.6	62.2	61.1	60.5
27	50	52	2	48	3.8	3.3	9.2	4.7	7.1	56.8	44.4	61.7	66.1	50
28	40	43	3	50	4.3	7.6	13	5.9	13	55	50.2	51.2	52.6	35.9
29	61	66	5	47	5.8	1.7	4.5	2	1.1	55.5	0	57.2	55	41.2
30	33	37	4	57	1.8	3.9	19	14	14	58.8	55.4	62	59.5	61.2
31	50	60	10	47	5.1	2.4	5.5	4.1	6.3	52	46.8	57	57	58.7
32	30	34	4	56	4.6	4.3	14	12	8.7	63.6	52.9	72.2	71.8	55.9
33	38	41	3	50	4	1.9	9.5	6.8	3.2	54.9	44	58.8	52.3	43.8
34	57	59	2	46	5.1	0.6	3.4	5	2.1	50.2	56.2	48.7	69.6	47.2
35	52	57	5	47	7.2	2	5.7	2.9	1.9	51.4	42.1	62.7	53.6	50.7
36	50	55	5	43	3.6	3.4	3.1			54.3	41.2	55.6	0	0
37	33	38	5	55	5.9	4	15	12	23	56.8		60.4	66.3	41.1
38	50	51	1	47	3.4	3.6	1.8	1.8	2.4	57.3	45.4	59.3	72.4	53.7
39	33	36	3	52	8.9	6.2	25.1	9.2		51.4	51	52.7	48.9
40	41	47	6	50	7.7	1.7	5.9	1.5		60	42.9	55.2	59.9	0
41	67	68	1	47	10.1	5.4			4.5	51.6	49.1	0	0	43.1
42	42	47	5	45	6.8	3.4	1.9	2.2	4.8	56.9	50	62.2	60.6	57.1
43	35	45	10	49	6.2	2	8	2.1	6	54.7	46.5	53	49.1	47.8
44	50	58	8	44	2.9	0.1	4	4.4	3.1	51.1	40	58	46.2	46.4
45	47	57	10	51	4.9	3.7	4.6	2.5	2	55.4	45.2	50.4	60.3	50.9
46	55	56	1	48	6.8	4.3	6.2	3.9	5.1	53.8	43.3	51.9	52.4	37.5
47	71	73	2	43	7.1	2.5		0.6	0	51	37.3	0	53.8	0
48	29	32	3	54	5.5	4.4	12	8.1	5.3	63.7	0	59.2	58.6	57.1
49	44	54	10	53		2.3			6.8		45.9			43.2
50	62	64	2	45	2.7	1.85	0	0	0	55.9	40.7	0	0	0
51	71	74	3	44	4.2	7.2	3.9	2.5	4.5	43	50	62.5	54.1	50
52	46	53	7	48	7	0.4	5.6	2.4	3.3	58.4	29.5	57.5	62.5	60
53	43	54	11	47	8.3	3.5	7.3	5.5	3.9	58.7	45.5	68.5	67.6	47.5
54	55	56	1	48	3.3	2.3	10	4.1	3.5	59	42	60	50	48
55	53	55	2	46	1.4	0.5	3.8	0.9	2	40.5	36.7	61.8	56.8	42.9
56	31	35	4	52	9.7	3.9	15	4.6	9.6	54.4	50.8	57.1	50	45
57	35	43	8	50	6.2	3	17	2.9	10	62	48.4	67.5	53.6	50
58	49	60	11	45	6.7	0	5	1	1.9	48.6	0	55.8	54.1	48.7
59	27	32	5	47	6.3	1.7	12	5.6	4.3	53.2	42.9	67	60.2	65.3
60	59	64	5	44	7.2	4	8	1.5	3.2	55.3	47.5	50	49.5	54
61	44	49	5	48	7.4	2	3.6	1.5	4.5	58	43.1	53.3	53.2	52.3
62	51	56	5	49	4.8	3.9	5.2	2.9	1.9	52.5	40.8	59.1	59	47.9
63	40	44	4	48	7.8	2.7	5.9	1.4	4.5	56.4	45.9	66	65	48
64	46	54	8	49	1.3	0.2	3	2.5	3.4	43.6	41.9	58.6	53.1	45.8
65	28	48	20	56	7.9	2.3	6.9	3	6.3	59.4	46.6	50.7	53.1	52.8
66	34	37	3	48	2.8	0.8	31	8.2	13	46.9	40.3	52.2	51.9	43.6
67	39	42	3	49	7.5	4.6	8.5	4.6	4.9	53.5	43.8	54.2	56.7	41.8
68	53	58	5	50	0.2	3.2	5.8	8.7	20	52.3	42.1	69.3	57.9	54.8
69	40	48	8	55	5.8	3	1.9	2.9	2.3	47.8	42.5	36.8	56.8	46.4
70	54	64	10	48	5.1	2.4	6.2	3.1	3.8	50	41.3	53.8	54.5	45.8
71	39	49	10	52	5.6	3.1	5.5	4.2	5.7	53	42.6	54.3	50	60.8
72	36	39	3	49	3.6	3.7	3.4	2.5	3	51.9	48.4	56.2	58.6	62.5
73	58	62	4	49	3.2	2.1	2	0.9	0	52.6	41.8	55.4	47.1	0
74	50	51	1	49	3.4	2.2	13	7.3	5.7	53.7	39	56.8	54.8	61.6
75	47	48	1	43	7.1	3.2	3.7	2.4	5.5	61	47.9	70	61.5	60.6
76	59	63	4	48	3.9		12	4.9	3.5	50.4		69.6	70.4	47
77	38	43	5	53	5.9	3.7	5.5	2.6	3.2	57.2	48.9	62.7	67.9	54.3
78	41	42	1	46	6.2	5.8	10	5.1	7.5	52.3	46	58.6	64.3	43.5
79	28	33	5	50	6.9	6.3	29	8.4	15	59.3	43.5	60	55.8	51.4
80	35	42	7	57	5.4	4.8	26.6	13.4	17.3	58.6	44.8	60.6	64.2	59.9
81	46	53	7	47	11.3	0	5.3	1.1	3.8	64.5	0	62.6	54.8	54.8
82	51	52	1	61	5.3	4.4	30	13	2.2	57.3	48	68.1	69.1	52.2
83	46	57	11	47	5	0	11	6.5	6.9	51.3	0	55.6	58.2	43
84	41	62	21	49	18.5	1.4	9.8	2.9	3.9	57.3	48.4	59.6	57.6	45.8
85	38	54	16	48	7.5	1.1	13	14	9.5	63.4	68.3	64.4	62.5	56.8
86	45	54	9	49	10.6	1.4	7.7	4.5	12	61.5	44.9	55.5	57.8	50
87	36	38	2	50	7.4	3.9	6.4	3.2	2	51.7	41.8	69.5	68.6	51
